# Supplementary material for: Evolutionary Dynamics of Pandemic Methicillin-Sensitive Staphylococcus aureus ST398 and Its International Spread via Routes of Human Migration
Source: mBio. 2017 Jan 17;8(1):e01375-16. doi: 10.1128/mBio.01375-16 (PMC5241395; doi:10.1128/mBio.01375-16)
Supplement: TABLE S1 [file mbo001173136st1.xlsx]

## Sheet: Sheet1
Accession	Source	Study	HH_ID	Date
NM072	colonization	household	269	2005-04-01
NM073	colonization	household	277	2005-04-01
NM079	colonization	household	8029	2005-08-17
NM075	colonization	household	393	2005-11-14
NM076	colonization	household	491	2006-02-10
NM080	colonization	household	8112	2006-03-22
NM077	colonization	household	440	2006-05-04
NM001	infection	infection	NA	2007-07-19
NM289	environmental	household	3021	2009-05-08
NM288	environmental	household	3021	2009-05-08
NM286	colonization	household	3021	2009-05-08
NM287	colonization	household	3021	2009-05-08
NM290	colonization	household	3021	2009-05-08
NM292	environmental	household	3029	2009-05-29
NM291	colonization	household	5021	2009-06-01
NM297	colonization	household	3040	2009-06-29
NM307	colonization	household	2082	2009-10-12
NM255	colonization	household	3072	2009-11-23
NM256	environmental	household	3072	2009-11-23
NM251	colonization	other	NA	2009-12-11
NM051	infection	infection	NA	2010-02-02
NM052	infection	infection	NA	2010-02-05
NM053	infection	infection	NA	2010-02-11
NM308	environmental	household	3113	2010-04-26
NM258	colonization	household	2119	2010-05-10
NM309	colonization	household	2122	2010-05-27
NM081	environmental	network	HH10104	2010-07-13
NM082	colonization	household	2119	2010-07-26
NM083	colonization	household	2119	2010-07-26
NM086	environmental	network	HH10501	2010-07-26
NM087	colonization	household	3037	2010-08-05
NM317	colonization	household	3130	2010-08-09
NM318	colonization	household	3130	2010-08-09
NM321	environmental	household	3133	2010-08-19
NM055	infection	infection	NA	2010-08-24
NM054	infection	infection	NA	2010-08-26
NM089	colonization	network	HH10105	2010-09-10
NM056	infection	infection	NA	2010-09-16
NM095	environmental	household	3072	2010-09-29
NM097	environmental	household	3072	2010-09-29
NM096	environmental	household	3072	2010-09-29
NM094	colonization	household	3072	2010-09-29
NM098	colonization	household	3072	2010-09-29
NM322	colonization	household	3140	2010-10-25
NM263	colonization	network	HH30104	2010-10-26
NM264	colonization	network	HH20107	2010-11-02
NM267	colonization	network	HH30110	2010-11-11
NM268	environmental	network	HH30110	2010-11-11
NM323	colonization	household	3152	2010-11-29
NM325	colonization	household	3161	2010-12-13
NM327	colonization	household	2169	2011-01-03
NM328	colonization	household	2169	2011-01-03
NM002	infection	infection	NA	2011-01-19
NM058	infection	infection	NA	2011-02-02
NM059	infection	infection	NA	2011-02-08
NM060	infection	infection	NA	2011-02-09
NM061	infection	network	HH10105	2011-02-17
NM062	infection	infection	NA	2011-02-20
NM063	infection	infection	NA	2011-02-25
NM066	infection	infection	NA	2011-03-03
NM064	infection	infection	NA	2011-03-08
NM065	infection	infection	NA	2011-03-11
NM067	infection	infection	NA	2011-03-14
NM068	infection	infection	NA	2011-03-18
NM329	colonization	household	2182	2011-03-21
NM069	infection	infection	NA	2011-03-22
NM111	environmental	network	HH10501	2011-03-22
NM104	environmental	network	HH10501	2011-03-22
NM103	colonization	network	HH10501	2011-03-22
NM105	colonization	network	HH10501	2011-03-22
NM101	colonization	network	HH10501	2011-03-22
NM106	colonization	network	HH10501	2011-03-22
NM109	colonization	network	HH10501	2011-03-22
NM110	colonization	network	HH10501	2011-03-22
NM099	colonization	household	2119	2011-03-22
NM102	colonization	network	HH10501	2011-03-22
NM113	environmental	network	HH10502	2011-03-22
NM100	colonization	network	HH10501	2011-03-22
NM107	colonization	network	HH10501	2011-03-22
NM108	colonization	network	HH10501	2011-03-22
NM112	colonization	network	HH10502	2011-03-22
NM070	infection	infection	NA	2011-04-05
NM071	infection	infection	NA	2011-04-11
NM270	colonization	network	HH10601	2011-04-20
NM332	colonization	household	3186	2011-04-25
NM008	infection	infection	NA	2011-05-01
NM003	infection	infection	NA	2011-05-15
NM004	infection	infection	NA	2011-05-24
NM010	infection	infection	NA	2011-05-25
NM009	infection	infection	NA	2011-05-26
NM334	environmental	household	3180	2011-05-31
NM011	infection	infection	NA	2011-06-27
NM012	infection	infection	NA	2011-06-27
NM014	infection	infection	NA	2011-06-28
NM013	infection	infection	NA	2011-07-06
NM015	infection	infection	NA	2011-07-11
NM121	colonization	network	HH10501	2011-07-15
NM123	environmental	network	HH10501	2011-07-15
NM129	colonization	network	HH10501	2011-07-15
NM120	colonization	network	HH10501	2011-07-15
NM127	colonization	network	HH10501	2011-07-15
NM124	environmental	network	HH10501	2011-07-15
NM126	environmental	network	HH10501	2011-07-15
NM117	colonization	network	HH10501	2011-07-15
NM130	colonization	network	HH10501	2011-07-15
NM125	environmental	network	HH10501	2011-07-15
NM016	infection	infection	NA	2011-07-18
NM005	infection	infection	NA	2011-07-18
NM017	infection	infection	NA	2011-08-01
NM018	infection	infection	NA	2011-08-02
NM006	infection	infection	NA	2011-08-08
NM019	infection	infection	NA	2011-08-09
NM020	infection	infection	NA	2011-08-10
NM021	infection	infection	NA	2011-08-13
NM022	infection	infection	NA	2011-08-13
NM023	infection	infection	NA	2011-08-17
NM007	infection	infection	NA	2011-08-20
NM024	infection	infection	NA	2011-08-31
NM025	infection	infection	NA	2011-09-06
NM026	infection	infection	NA	2011-09-15
NM027	infection	infection	NA	2011-09-16
NM273	colonization	network	HH10901	2011-09-29
NM028	infection	infection	NA	2011-10-01
NM029	infection	infection	NA	2011-10-07
NM030	infection	infection	NA	2011-10-16
NM031	infection	infection	NA	2011-10-25
NM278	environmental	network	HH11001	2011-10-27
NM276	colonization	network	HH11001	2011-10-27
NM277	colonization	network	HH11001	2011-10-27
NM275	colonization	network	HH11001	2011-10-27
NM033	infection	infection	NA	2011-11-07
NM032	infection	infection	NA	2011-11-10
NM035	infection	infection	NA	2011-11-16
NM034	infection	infection	NA	2011-11-17
NM036	infection	network	HH11201	2011-11-18
NM039	infection	infection	NA	2011-11-20
NM037	infection	infection	NA	2011-11-22
NM038	infection	infection	NA	2011-11-23
NM041	infection	infection	NA	2011-11-27
NM040	infection	infection	NA	2011-11-30
NM044	infection	infection	NA	2011-11-30
NM042	infection	infection	NA	2011-12-08
NM043	infection	infection	NA	2011-12-08
NM134	environmental	network	HH11201	2011-12-08
NM136	environmental	network	HH11201	2011-12-08
NM135	environmental	network	HH11201	2011-12-08
NM131	colonization	network	HH11201	2011-12-08
NM133	colonization	network	HH11201	2011-12-08
NM132	colonization	network	HH11201	2011-12-08
NM137	colonization	network	HH11203	2011-12-12
NM138	colonization	network	HH11203	2011-12-12
NM142	environmental	network	HH11204	2011-12-13
NM139	colonization	network	HH11204	2011-12-13
NM140	colonization	network	HH11204	2011-12-13
NM143	environmental	network	HH11204	2011-12-13
NM141	environmental	network	HH11204	2011-12-13
NM045	infection	infection	NA	2011-12-15
NM046	infection	infection	NA	2011-12-20
NM047	infection	infection	NA	2012-01-06
NM048	infection	network	HH11401	2012-01-11
NM049	infection	network	HH11501	2012-01-12
NM148	colonization	network	HH10501	2012-01-19
NM154	environmental	network	HH10501	2012-01-19
NM155	environmental	network	HH10501	2012-01-19
NM158	environmental	network	HH10502	2012-01-19
NM156	environmental	network	HH10501	2012-01-19
NM150	colonization	network	HH10501	2012-01-19
NM149	colonization	network	HH10501	2012-01-19
NM144	colonization	network	HH10501	2012-01-19
NM151	colonization	network	HH10501	2012-01-19
NM152	colonization	network	HH10501	2012-01-19
NM147	colonization	network	HH10501	2012-01-19
NM157	environmental	network	HH10501	2012-01-19
NM146	environmental	network	HH10501	2012-01-19
NM145	colonization	network	HH10501	2012-01-19
NM153	environmental	network	HH10501	2012-01-19
NM050	infection	infection	NA	2012-01-27
NM281	environmental	network	HH11301	2012-02-02
NM280	colonization	network	HH11301	2012-02-02
NM279	colonization	network	HH11301	2012-02-02
NM172	colonization	network	HH11401	2012-02-06
NM176	environmental	network	HH11401	2012-02-06
NM173	environmental	network	HH11401	2012-02-06
NM171	environmental	network	HH11401	2012-02-06
NM170	colonization	network	HH11401	2012-02-06
NM177	environmental	network	HH11401	2012-02-06
NM167	colonization	network	HH11401	2012-02-06
NM169	colonization	network	HH11401	2012-02-06
NM175	environmental	network	HH11401	2012-02-06
NM168	colonization	network	HH11401	2012-02-06
NM174	environmental	network	HH11401	2012-02-06
NM165	environmental	network	HH11501	2012-02-08
NM161	colonization	network	HH11501	2012-02-08
NM159	colonization	network	HH11501	2012-02-08
NM160	colonization	network	HH11501	2012-02-08
NM162	colonization	network	HH11501	2012-02-08
NM163	colonization	network	HH11501	2012-02-08
NM166	environmental	network	HH11501	2012-02-08
NM164	environmental	network	HH11501	2012-02-08
NM184	environmental	network	HH11404	2012-02-20
NM186	environmental	network	HH11404	2012-02-20
NM189	environmental	network	HH11404	2012-02-20
NM181	colonization	network	HH11404	2012-02-20
NM188	environmental	network	HH11404	2012-02-20
NM179	colonization	network	HH11404	2012-02-20
NM182	colonization	network	HH11404	2012-02-20
NM185	environmental	network	HH11404	2012-02-20
NM183	environmental	network	HH11404	2012-02-20
NM178	colonization	network	HH11404	2012-02-20
NM180	colonization	network	HH11404	2012-02-20
NM190	environmental	network	HH11404	2012-02-20
NM187	environmental	network	HH11404	2012-02-20
NM198	environmental	network	HH11405	2012-02-21
NM199	environmental	network	HH11405	2012-02-21
NM195	colonization	network	HH11405	2012-02-21
NM197	environmental	network	HH11405	2012-02-21
NM193	colonization	network	HH11405	2012-02-21
NM196	colonization	network	HH11405	2012-02-21
NM194	colonization	network	HH11405	2012-02-21
NM192	colonization	network	HH11406	2012-02-22
NM191	colonization	network	HH11406	2012-02-22
NM337	colonization	Veterinerian	NA	2012-03-01
NM220	colonization	network	HH11201	2012-03-12
NM200	colonization	network	HH11201	2012-03-12
NM219	colonization	network	HH11201	2012-03-12
NM208	environmental	network	HH11201	2012-06-18
NM211	environmental	network	HH11201	2012-06-18
NM205	environmental	network	HH11501	2012-06-18
NM213	environmental	network	HH11201	2012-06-18
NM207	colonization	network	HH11201	2012-06-18
NM206	environmental	network	HH11501	2012-06-18
NM201	colonization	network	HH11501	2012-06-18
NM212	environmental	network	HH11201	2012-06-18
NM210	environmental	network	HH11201	2012-06-18
NM209	environmental	network	HH11201	2012-06-18
NM202	colonization	network	HH11501	2012-06-18
NM203	colonization	network	HH11501	2012-06-18
NM204	colonization	network	HH11501	2012-06-18
NM214	environmental	network	HH11201	2012-06-18
NM283	colonization	network	HH11301	2012-06-20
NM284	environmental	network	HH11301	2012-06-20
NM282	colonization	network	HH11301	2012-06-20
NM215	colonization	network	HH11401	2012-06-22
NM216	colonization	network	HH11401	2012-06-22
NM336	colonization	Veterinerian	NA	2012-07-01
NM338	colonization	Veterinerian	NA	2012-07-01
NM341	colonization	Veterinerian	NA	2012-07-01
NM217	colonization	network	HH11408	2012-07-17
NM340	colonization	Veterinerian	NA	2012-08-01
NM342	colonization	Veterinerian	NA	2012-08-01
NM252	colonization	other	NA	2012-08-02
NM339	colonization	Veterinerian	NA	2012-10-01
NM221	colonization	network	HH11404	2012-10-26
NM222	colonization	network	HH11404	2012-10-26
NM224	colonization	network	HH11405	2012-12-20
NM223	colonization	network	HH11405	2012-12-20
NM225	colonization	network	HH11405	2012-12-21
NM335	colonization	Veterinerian	NA	2013-01-01
NM228	environmental	network	HH11501	2013-01-30
NM226	colonization	network	HH11501	2013-01-30
NM227	colonization	network	HH11501	2013-01-30
NM230	environmental	network	HH11203	2013-02-16
NM229	colonization	network	HH11203	2013-02-16
NM232	environmental	network	HH11401	2013-03-02
NM231	colonization	network	HH11401	2013-03-02
NM233	colonization	other	NA	2010-01-01
NM234	colonization	other	NA	2010-01-01
NM235	infection	Dominican Republic	NA	2007-2008
NM236	infection	Dominican Republic	NA	2007-2008
NM237	infection	Dominican Republic	NA	2007-2008
NM238	infection	Dominican Republic	NA	2007-2008
NM240	infection	Dominican Republic	NA	2007-2008
NM241	infection	Dominican Republic	NA	2007-2008
NM242	infection	Martinique	NA	2007-2008
NM243	infection	Martinique	NA	2007-2008
NM244	infection	Martinique	NA	2007-2008
NM245	infection	Martinique	NA	2007-2008
NM246	infection	Martinique	NA	2007-2008
NM247	infection	Martinique	NA	2007-2008
NM248	infection	Martinique	NA	2007-2008
NM249	infection	Martinique	NA	2007-2008
NM250	infection	Martinique	NA	2007-2008
NM343	colonization (pig)	pig	NA	2012 - 2013
NM344	colonization (pig)	pig	NA	2012 - 2013
NM345	colonization (pig)	pig	NA	2012 - 2013
NM346	colonization (pig)	pig	NA	2012 - 2013
NM347	colonization (pig)	pig	NA	2012 - 2013
NM348	colonization (pig)	pig	NA	2012 - 2013
05.9498.K	infection	Scottland	NA	2005
09.6440.M	colonization	Scottland	NA	2009
09.6995.F	infection	Scottland	NA	2009
09.7538.Q	colonization	Scottland	NA	2009
09.4620.V	colonization	Scottland	NA	2009
10.1252.X	colonization	Scottland	NA	2010
10.6609.M	infection	Scottland	NA	2010
11.3281.H	infection	Scottland	NA	2011
11.1881.E	colonization	Scottland	NA	2011
11.2560.K	colonization	Scottland	NA	2011
11.1299.J	infection	Scottland	NA	2011
11.2510.S	infection	Scottland	NA	2011
02.4289.D	animal	Scottland	NA	2002
07.6579.J	environmental	Scottland	NA	2007
11.5654.T	infection	Scottland	NA	2011
11.4689.Q	colonization	Scottland	NA	2011
11.5849.P	infection	Scottland	NA	2011
LP1	Pig (dust)	SI	NA	2008
LP2	Turkey (meat)	US	NA	2009
LP3	Pig (dust)	IT	NA	2008
LP4	Pig (dust)	PL	NA	2008
LP5	Pig (dust)	IT	NA	2008
LP6	Pig (dust)	IT	NA	2008
LP7	Pig (dust)	PL	NA	2008
LP8	Pig	CA	NA	2007
LP9	Pig	CA	NA	2007
LP10	Pig	CA	NA	2007
LP11	Pig	CA	NA	2007
LP12	Pig	CA	NA	2007
LP13	Pig (dust)	HU	NA	2009
LP14	Pig (dust)	HU	NA	2009
LP15	Human	CN	NA	2003
LP16	Human	CN	NA	2007
LP17	Human	CN	NA	2007
LP18	Human	CN	NA	2007
LP19	Human	CN	NA	2002
LP20	Human	DK	NA	2005
LP21	Human	DK	NA	2006
LP22	Human	DK	NA	2006
LP23	Pig (dust)	FR	NA	2008
LP24	Pig (dust)	FR	NA	2008
LP25	Pig	PE	NA	2009
LP26	Pig	DK	NA	2008
LP27	Human	DK	NA	2008
LP28	Human	DK	NA	2008
LP29	Human	DK	NA	2008
LP30	Pig (dust)	CN	NA	2008
LP31	Human	GF	NA	2007
LP32	Human	FR	NA	2008
LP33	Human	FR	NA	2008
LP34	Human	FR	NA	2009
LP35	Human	FR	NA	2009
LP36	Human	FR	NA	2009
LP37	Human	FR	NA	2009
LP38	Human	FR	NA	2010
LP39	Human	FR	NA	2003
LP40	Human	FR	NA	1999
LP41	Cattle	US	NA	1993
LP42	Pig	DK	NA	2007
LP43	Pig (dust)	ES	NA	2008
LP44	Pig (dust)	PT	NA	2007
LP45	Pig (dust)	IT	NA	2008
LP46	Pig	PL	NA	2009
LP47	Pig	DE	NA	2009
LP48	Human	US	NA	2007
LP49	Pig (dust)	DK	NA	2008
LP50	Pig (dust)	DK	NA	2008
LP51	Human	US	NA	2007
LP52	Pig (dust)	IT	NA	2008
LP53	Pig	DE	NA	2009
LP54	Pig (meat)	US	NA	2008
LP55	Pig (meat)	US	NA	2008
LP56	Pig	US	NA	2008
LP57	Pig	US	NA	2008
LP58	Pig	US	NA	2008
LP59	Cattle	CH	NA	1993
LP60	Pig	US	NA	2008
LP61	Pig	US	NA	2009
LP62	Turkey (meat)	US	NA	2009
LP63	Turkey (meat)	US	NA	2009
LP64	Turkey (meat)	US	NA	2009
LP65	Turkey (meat)	US	NA	2009
LP66	Turkey (meat)	US	NA	2009
LP67	Turkey (meat)	US	NA	2009
LP68	Pig	DK	NA	2007
LP69	Pig	DK	NA	2007
LP70	Pig	DK	NA	2007
LP71	Pig (dust)	FI	NA	2008
LP72	Pig	DK	NA	2007
LP73	Pig (dust)	AT	NA	2008
LP74	Horse	BE	NA	2008
LP75	Human	DK	NA	2006
LP76	Pig	DK	NA	2000
LP77	Pig	DK	NA	2002
LP78	Pig (dust)	IT	NA	2008
LP79	Pig (dust)	AT	NA	2008
LP80	Pig (dust)	ES	NA	2008
LP81	Pig (dust)	SI	NA	2008
LP82	Horse	BE	NA	2008
LP83	Pig	DK	NA	2007
LP84	Human	DK	NA	2007
LP85	Pig (dust)	DE	NA	2008
LP86	Pig (dust)	BE	NA	2008
LP87	Cattle	BE	NA	2008
LP88	Turkey (meat)	US	NA	2009
