# Supplementary material for: Evolutionary Dynamics of Pandemic Methicillin-Sensitive Staphylococcus aureus ST398 and Its International Spread via Routes of Human Migration
Source: mBio. 2017 Jan 17;8(1):e01375-16. doi: 10.1128/mBio.01375-16 (PMC5241395; doi:10.1128/mBio.01375-16)
Supplement: TABLE S2 [file mbo001173136st2.xlsx]

## Sheet: Updated
Table S2. Demographic characteristics among n=273 participants from the ST398 network study
		Total (n=273)		Colonized with ST398 (N=33)		Colonized with any other SA or not colonized (N=240)
		N	(%)	N	(%)	N	(%)	Chi squared	P
Demographic characteristics
Gender	Female	158	0.583026	18	0.545455	140	0.588235	0.2182	0.6404
	Male	113	0.416974	15	0.454545	98	0.411765
Age category	< 5	17	0.0661479	1	0.03125	16	0.0711111	2.3384	0.6739
	5-17	98	0.381323	13	0.40625	85	0.377778
	18-24	25	0.0972763	5	0.15625	20	0.0888889
	25-44	76	0.29572	9	0.28125	67	0.297778
	> 45	41	0.159533	4	0.125	37	0.164444
Race/ethnicity	Latino	230	0.877863	31	0.96875	199	0.865217	Fisher	0.1453
	Other	32	0.122137	1	0.03125	31	0.134783
Education	< High school graduate	62	0.407895	7	0.5	55	0.398551	0.5416	0.4618
	> High school graduate	90	0.592105	7	0.5	83	0.601449
HH income	< $21,000	235	0.883459	31	0.939394	204	0.875536	Fisher	0.3918
	> $21,000	31	0.116541	2	0.0606061	29	0.124464
HH size	<4 people	151	0.555147	12	0.363636	139	0.58159	5.5776	0.0182
	>4 people	121	0.444853	21	0.636364	100	0.41841
HH density	<1 person per bedroom	73	0.268382	15	0.454545	58	0.242678	6.6288	0.01
	>1 person per bedroom	199	0.731618	18	0.545455	181	0.757322
Pet in the HH	Yes	73	0.268382	6	0.181818	67	0.280335	1.4333	0.2312
	No	199	0.731618	27	0.818182	172	0.719665
International Travel	Yes	15	0.0576923	3	0.09375	12	0.0526316	Fisher	0.4075
	No	245	0.942308	29	0.90625	216	0.947368
Skin condition	Yes	38	0.145594	3	0.0967742	35	0.152174	Fisher	0.5889
	No	223	0.854406	28	0.903226	195	0.847826
SSTI	Yes	17	0.0651341	5	0.16129	12	0.0521739	Fisher	0.0374
	No	244	0.934866	26	0.83871	218	0.947826
Antibiotic use	Yes	54	0.210938	7	0.233333	47	0.207965	0.1024	0.749
	No	202	0.789062	23	0.766667	179	0.792035
Diabetes mellitus	Yes	13	0.0511811	2	0.0666667	11	0.0491071	Fisher	0.656
	No	241	0.948819	28	0.933333	213	0.950893
Recent Surgery	Yes	6	0.0235294	1	0.0333333	5	0.0222222	Fisher	0.5318
	No	249	0.976471	29	0.966667	220	0.977778
Recent Hospitalization	Yes	16	0.0625	2	0.0666667	14	0.0619469	Fisher	1
	No	240	0.9375	28	0.933333	212	0.938053
Home health aide	Yes	9	0.0352941	1	0.0333333	8	0.0355556	Fisher	1
	No	246	0.964706	29	0.966667	217	0.964444
