# Supplementary material for: Evolutionary Dynamics of Pandemic Methicillin-Sensitive Staphylococcus aureus ST398 and Its International Spread via Routes of Human Migration
Source: mBio. 2017 Jan 17;8(1):e01375-16. doi: 10.1128/mBio.01375-16 (PMC5241395; doi:10.1128/mBio.01375-16)
Supplement: TABLE S3 [file mbo001173136st3.xlsx]

## Sheet: Significant Pathways
Table S3. Pathways with significant Tajima's D values
Network	Pathway	Num. of HH	Num. of samples	Num. of segregating sites	Tajima's D	Tajima's D lower limit (95%)	Tajima's D upper limit (95%)
114	Galactose metabolism	5	20	9	-2.1	-1.803	2.001
114	C5-Branched dibasic acid metabolism	5	20	7	-1.97	-1.803	2.001
114	D-Glutamine and D-glutamate metabolism	5	20	7	-1.97	-1.803	2.001
114	Selenoamino acid metabolism	5	20	5	-1.97	-1.803	2.001
114	Photosynthesis	5	20	8	-1.91	-1.803	2.001
114	Ascorbate and aldarate metabolism	5	20	6	-1.89	-1.803	2.001
114	Fructose and mannose metabolism	5	20	6	-1.89	-1.803	2.001
114	alpha-Linolenic acid metabolism	5	20	4	-1.87	-1.803	2.001
105	D-Glutamine and D-glutamate metabolism	2	15	4	-1.82	-1.791	1.984
